# Supplementary material for: JAK-centric explainable few-shot gene-expression diagnosis framework for alopecia via MultiPLIER priors and relation-style set-to-set comparison
Source: Front Mol Biosci. 2026 Jan 12;12:1753206. doi: 10.3389/fmolb.2025.1753206 (PMC12832304; doi:10.3389/fmolb.2025.1753206)
Supplement: Supplementary file 1 [file DataSheet1.zip]

Archive with 10 entries (10 files):
- Image 1.TIF
- Image 10.TIF
- Image 2.TIF
- Image 3.TIF
- Image 4.TIF
- Image 5.TIF
- Image 6.TIF
- Image 7.TIF
- Image 8.TIF
- Image 9.TIF
